# Supplementary material for: A Global Mutational Profile of SARS-CoV-2: A Systematic Review and Meta-Analysis of 368,316 COVID-19 Patients
Source: Life (Basel). 2021 Nov 11;11(11):1224. doi: 10.3390/life11111224 (PMC8620851; doi:10.3390/life11111224)
Supplement: Supplementary file 1 [file life-11-01224-s001.zip]

Archive with 1 entries (1 files):
- life-1428310-supplementary.pdf
